# Supplementary material for: The Role of Membrane-Bound Extracellular Vesicles During Co-Stimulation and Conjugation in the Ciliate Tetrahymena thermophila
Source: Microorganisms. 2025 Apr 1;13(4):803. doi: 10.3390/microorganisms13040803 (PMC12029339; doi:10.3390/microorganisms13040803)
Supplement: Supplementary file 1 [file microorganisms-13-00803-s001.zip]

Archive with 2 entries (2 files):
- Suppl. File # 2.xlsx
- Supplementary File # 1 (EMV Cnj).docx
