# Supplementary material for: The Role of Membrane-Bound Extracellular Vesicles During Co-Stimulation and Conjugation in the Ciliate Tetrahymena thermophila
Source: Microorganisms. 2025 Apr 1;13(4):803. doi: 10.3390/microorganisms13040803 (PMC12029339; doi:10.3390/microorganisms13040803)
Supplement: Supplementary file 1 [file microorganisms-13-00803-s001.zip › Suppl. File # 2.xlsx]

## Sheet: Sheet1
2014 LATE EMV PROTEOME				total = 472 proteins		123 HYP	349 proteins		N=279 so far/….			Mammalian	cnj expresssion?
												EMVs
Protein Group	Protein ID	Accession	TTHERM-#	-10lgP	Coverage (%)	#Peptides	#Unique	PTM	Mass	Description	GO annotation				2nd GO annotation
Carbohydrate Metabolism				Metabolic processes GO:0008152			Primary metabolic process GO:0044238
275	221	gi|118362688		118.08	14	3	3	N	45435	Cystathionine beta-lyase [Tetrahymena thermophila]
135	102	gi|118400737		120	9	4	4	Y	63588	Citrate synthase family protein [Tetrahymena thermophila]					Cit1 TTHERM_00529790		citrate!
17	8	gi|118384751		219	30	14	14	Y	68310	Glutamate/Leucine/Phenylalanine/Valine dehydrogenase family protein [Tetrahymena thermophila]
14	14	gi|118362205		223.04	14	13	13	Y	121931	Glycosyl hydrolases family 38 protein [Tetrahymena thermophila]
22	18	gi|118362946		216.48	40	13	13	Y	50132	enolase family protein [Tetrahymena thermophila]
7	21	gi|118351857		214.74	55	15	15	Y	36911	glyceraldehyde-3-phosphate dehydrogenase_ type I family protein [Tetrahymena thermophila]
34	59	gi|118401078		193.33	28	11	11	Y	48423	enolase family protein [Tetrahymena thermophila]
42	34	gi|118353081		190.29	20	11	11	Y	63088	oxidoreductase_ FAD/FMN-binding family protein [Tetrahymena thermophila]
99	78	gi|118397550		160.08	25	7	7	Y	41147	acetyl-CoA acyltransferases family protein [Tetrahymena thermophila]
26	28	gi|146180442		154.4	25	9	9	Y	52719	dehydrogenase_ isocitrate/isopropylmalate family protein [Tetrahymena thermophila]							citrate!
63	55	gi|118367081		153.06	12	6	6	Y	98879	aconitate hydratase [Tetrahymena thermophila]							citrate!
117	92	gi|146185860		136.32	15	5	5	N	53432	ATP synthase beta chain_ mitochondrial precursor_ putative [Tetrahymena thermophila]
450	387	gi|146184059		98.42	6	2	2	Y	59670	ATP synthase F1_ alpha subunit family protein [Tetrahymena thermophila]						XXX
165	195	gi|118358152		87.22	12	3	3	N	29206	ATP synthase (E/31 kDa) subunit [Tetrahymena thermophila]							XXX
203	122	gi|118382545		133.52	8	5	5	N	103674	glycogen/starch/alpha-glucan phosphorylases family protein [Tetrahymena thermophila]
481	433	gi|118377975		63.49	5	2	2	N	55628	Glutamate/Leucine/Phenylalanine/Valine dehydrogenase family protein [Tetrahymena thermophila]
466	412	gi|118364481		72.48	6	2	2	N	48333	ab-hydrolase associated lipase region family protein [Tetrahymena thermophila]
394	584	gi|118359928		72.64	3	2	2	Y	75651	alcohol dehydrogenase family protein [Tetrahymena thermophila]
469	416	gi|118354421		74.13	6	2	2	N	52631	GRAM domain containing protein [Tetrahymena thermophila]					glosyl trasnfer membrane
166	139	gi|146163023		120.83	6	3	3	Y	71604	Transketolase_ pyridine binding domain containing protein [Tetrahymena thermophila]
176	214	gi|118362966		111.75	4	2	2	N	87070	Cytochrome b5-like Heme/Steroid binding domain containing protein [Tetrahymena thermophila]							XXX
209	137	gi|118361714		129.21	9	3	3	N	46481	Glutathione S-transferase_ N-terminal domain containing protein [Tetrahymena thermophila]						???	detox? Lipid
346	278	gi|118389232		121.83	17	3	3	N	30484	Glutathione S-transferase_ N-terminal domain containing protein [Tetrahymena thermophila]							detox? Lipid
153	237	gi|118354519		107.04	18	3	3	N	25528	Glutathione S-transferase_ N-terminal domain containing protein [Tetrahymena thermophila]
104	106	gi|118384733		111.26	15	4	4	Y	54645	Glutamate/Leucine/Phenylalanine/Valine dehydrogenase family protein [Tetrahymena thermophila]
397	385	gi|146165264		111.09	5	2	2	N	69980	succinate dehydrogenase_ flavoprotein subunit containing protein [Tetrahymena thermophila]
212	143	gi|146175236		111.06	6	3	3	N	76270	ThiF family protein [Tetrahymena thermophila]
271	208	gi|229594592		109.81	5	2	2	N	67498	pyruvate dehydrogenase complex dihydrolipoamide acetyltransferase family protein [Tetrahymena thermophila]
220	163	gi|146166126		107.21	12	3	3	N	48127	Polyprenyl synthetase family protein [Tetrahymena thermophila]
208	136	gi|146174372		101.7	11	4	4	N	46309	glucose kinase [Tetrahymena thermophila]
147	164	gi|146186256		100.71	8	3	3	N	61935	phosphoenolpyruvate carboxykinase [Tetrahymena thermophila]
268	198	gi|118352250		99	6	3	3	N	65533	Phosphoglucomutase/phosphomannomutase_ C-terminal domain containing protein [Tetrahymena thermophila]
368	397	gi|118368129		95.4	6	2	2	N	48674	isocitrate dehydrogenase_ NADP-dependent family protein [Tetrahymena thermophila]						XXX
314	394	gi|146183813		94.82	2	2	2	Y	213765	glycosyl transferase_ group 1 family protein [Tetrahymena thermophila]						XXX
186	201	gi|118377002		92.82	5	2	2	Y	44964	Acyl-CoA dehydrogenase_ C-terminal domain containing protein [Tetrahymena thermophila]
337	260	gi|118394367		90.29	5	3	3	Y	86440	Alpha amylase_ catalytic domain containing protein [Tetrahymena thermophila]
313	389	gi|118380211		88.01	5	2	2	N	62443	Glycosyl hydrolase family 20_ catalytic domain containing protein [Tetrahymena thermophila]
145	145	gi|146181428		86.21	4	2	2	N	54576	aldehyde dehydrogenase (NAD) family protein [Tetrahymena thermophila]
343	273	gi|118348110		86.05	8	2	2	N	31312	enoyl-CoA hydratase/isomerase family protein [Tetrahymena thermophila]
217	154	gi|118364700		85.36	2	2	2	N	110768	glycogen/starch/alpha-glucan phosphorylases family protein [Tetrahymena thermophila]
359	304	gi|118401200		84.39	6	2	2	N	38598	Fructose-bisphosphate aldolase class-I family protein [Tetrahymena thermophila]
462	403	gi|118372984		79.19	6	2	2	N	47189	Melibiase family protein [Tetrahymena thermophila]					XXX
233	228	gi|146161510		77.5	4	2	2	Y	72214	fatty-acid amide hydrolase [Tetrahymena thermophila]
N = 43
Translation GO:0006412			Ribosome GO:0005840	Ribosomal Proteins
Large SU
500	459	gi|118377465		61.99	2	2	2	N	90100	Ribosomal protein L13 containing protein [Tetrahymena thermophila]
585	660	gi|118353575		69.4	11	2	2	N	12751	Ribosomal protein L44 containing protein [Tetrahymena thermophila]
395	381	gi|118358848		70.83	17	2	2	N	15312	Ribosomal protein L32 containing protein [Tetrahymena thermophila]
54	44	gi|118356685		152.28	15	8	8	Y	68766	Ribosomal L18p/L5e family protein [Tetrahymena thermophila]
157	93	gi|146170339		138.76	18	6	6	Y	45107	ribosomal protein L4/L1 family protein [Tetrahymena thermophila]
27	49	gi|146161229		138.13	46	7	7	Y	17849	Ribosomal protein L11_ RNA binding domain containing protein [Tetrahymena thermophila]
64	60	gi|146185707		133.6	19	5	5	Y	35463	60s Acidic ribosomal protein [Tetrahymena thermophila]
286	256	gi|146164168		133.46	33	4	4	Y	14879	Ribosomal protein L14p/L23e containing protein [Tetrahymena thermophila]
115	86	gi|118394925		129.24	24	4	4	Y	24076	ribosomal protein L15 [Tetrahymena thermophila]
93	183	gi|118353131		116.35	39	4	4	Y	13810	Ribosomal protein L7Ae containing protein [Tetrahymena thermophila]
66	303	gi|118368840		116.24	16	3	3	N	20250	Ribosomal L40e family protein [Tetrahymena thermophila]
175	159	gi|118399042		110.95	11	4	4	N	44979	ribosomal protein L30p/L7e containing protein [Tetrahymena thermophila]
195	275	gi|118372960		107.65	20	3	3	N	16862	ribosomal protein L23 containing protein [Tetrahymena thermophila]
195	275	gi|118372960		107.65	20	3	3	N	16862	ribosomal protein L23 containing protein [Tetrahymena thermophila]
65	84	gi|146162404		106.28	21	4	4	Y	24450	L1P family of ribosomal proteins containing protein [Tetrahymena thermophila]
279	231	gi|229595912		94.66	31	3	3	N	13780	ribosomal protein L22 [Tetrahymena thermophila]
279	231	gi|229595912		94.66	31	3	3	N	13780	ribosomal protein L22 [Tetrahymena thermophila]
171	150	gi|118358504		92.33	9	2	2	N	24459	ribosomal protein L10.e containing protein [Tetrahymena thermophila]
296	287	gi|146185506		92.05	8	2	2	Y	28650	Ribosomal Proteins L2_ C-terminal domain containing protein [Tetrahymena thermophila]
246	570	gi|229594362		91.06	21	3	3	Y	11239	60s Acidic ribosomal protein [Tetrahymena thermophila]
290	271	gi|118398518		86.1	10	3	3	N	33140	Ribosomal protein L7Ae containing protein [Tetrahymena thermophila]
21
Translation GO:0006412
Small SU
304	331	gi|118395679		79.51	7	2	2	N	18108	ribosomal protein S17 containing protein [Tetrahymena thermophila]
106	147	gi|146163443		81.32	11	2	2	N	21145	ribosomal protein S4 containing protein [Tetrahymena thermophila]
103	95	gi|118398280		134.13	30	4	4	N	17740	Ribosomal protein S19e containing protein [Tetrahymena thermophila]
79	96	gi|118353446		133.65	25	5	5	N	22476	ribosomal protein S7 containing protein [Tetrahymena thermophila]
148	277	gi|146165118		132.09	20	3	3	Y	27498	ribosomal protein S2 containing protein [Tetrahymena thermophila]
161	151	gi|118372788		124.78	26	3	3	Y	17766	ribosomal protein S13p/S18e containing protein [Tetrahymena thermophila]
124	156	gi|118397210		108.66	17	2	2	Y	13671	ribosomal protein S10 containing protein [Tetrahymena thermophila]
152	204	gi|118360340		106.86	24	3	3	Y	14907	ribosomal protein S8 containing protein [Tetrahymena thermophila]
287	264	gi|118395488		99.41	18	3	3	N	24193	40S ribosomal protein S8 [Tetrahymena thermophila]
226	206	gi|146163186		95.45	13	2	2	N	26169	ribosomal protein S9 containing protein [Tetrahymena thermophila]
102	88	gi|146165293		95.43	11	3	3	N	29653	Ribosomal S3Ae family protein [Tetrahymena thermophila]
50	45	gi|229594319	TTHERM_01151500	163.81	32	6	6	Y	27531	40S Ribosomal protein					RNA binding
518	488	gi|118387069	TTHERM_01128560	49.01	14	2	2	N	18583	RPS 10					Cytoskeleton
N = 13
Translation GO:0006412
Translation machinery
21	9	gi|146185140		198.12	24	14	14	Y	93440	Elongation factor G_ domain IV family protein [Tetrahymena thermophila]					(Prok Ribos)
24	39	gi|118399778		171.77	20	8	7	Y	48361	translation elongation factor EF-1_ subunit alpha [Tetrahymena thermophila]
30	23	gi|146169598		164.07	11	8	8	N	100990	threonyl-tRNA synthetase family protein [Tetrahymena thermophila]
76	61	gi|146161699		163.63	11	7	7	Y	89134	glutaminyl-tRNA synthetase family protein [Tetrahymena thermophila]
164	129	gi|118383039		137.42	11	6	6	Y	69528	aspartyl-tRNA synthetase family protein [Tetrahymena thermophila]
68	57	gi|118380025		135.83	8	6	6	Y	127851	isoleucyl-tRNA synthetase family protein [Tetrahymena thermophila]
118	91	gi|146179081		127.44	17	6	6	Y	70096	phenylalanyl-tRNA synthetase_ beta subunit family protein [Tetrahymena thermophila]
134	101	gi|118381734		120.84	9	4	4	N	70869	arginyl-tRNA synthetase family protein [Tetrahymena thermophila]
177	244	gi|118374997		104.09	5	4	4	Y	120528	alanyl-tRNA synthetase family protein [Tetrahymena thermophila]
122	112	gi|118399585		102.27	5	3	3	Y	76073	lysyl-tRNA synthetase family protein [Tetrahymena thermophila]
263	177	gi|118401186		99.4	6	3	3	Y	79735	prolyl-tRNA synthetase family protein [Tetrahymena thermophila]
350	285	gi|146163080		96.18	7	2	2	N	53846	seryl-tRNA synthetase family protein [Tetrahymena thermophila]
218	232	gi|118386473		89.04	2	2	2	Y	119899	leucyl-tRNA synthetase family protein [Tetrahymena thermophila]
285	255	gi|118357710		108.67	10	3	3	N	48053	rRNA pseudouridine synthase_ putative family protein [Tetrahymena thermophila]
297	290	gi|118377576	TTHERM_00859260	103.97	12	3	3	N	25082	EF-1 guanine nucleotide exchange domain containing protein EF1BL1	PROTEIN SYNTHESIS
N = 49
GO:0016192 Vesicle-mediated transport			GO:0061024 membrane organization ?
53	27	gi|118365589	TTHERM_00275740	160.68	7	11	11	Y	203276	Region in Clathrin and VPS family protein [Tetrahymena thermophila]	GO:0016192 Vesicle-mediated transport
88	104	gi|146162031	TTHERM_00023980	124.99	31	6	6	Y	25649	RAN family protein [Tetrahymena thermophila] RAN1	GO:0016192 Vesicle-mediated transport
113	99	gi|229594508	TTHERM_00825210	127.37	28	5	3	Y	24016	Ras family protein [Tetrahymena thermophila] RAB1C	GO:0016192 Vesicle-mediated transport
126	190	gi|146180701	TTHERM_00316280	110.76	18	3	2	N	23503	Ras family protein [Tetrahymena thermophila] RAB1A	GO:0016192 Vesicle-mediated transport
173	236	gi|146180823	TTHERM_00149110	134.81	23	5	5	Y	23409	Ras-related protein _ putative [Tetrahymena thermophila] RAB11	GO:0016192 Vesicle-mediated transport	(XXX)
227	210	gi|229596300	TTHERM_00784530	117.32	21	3	2	N	24166	Ras family protein [Tetrahymena thermophila] RAB61	GO:0016192 Vesicle-mediated transport
352	288	gi|118366737	TTHERM_00189080	104.85	8	2	2	Y	51253	Secretory pathway GDP dissociation inhibitor putative [Tetrahymena thermophila]	GO:0016192 Vesicle-mediated transport
360	308	gi|118386344	TTHERM_00852850	70.29	9	2	2	N	26161	family protein [Tetrahymena thermophila] RAB32	GO:0016192 Vesicle-mediated transport
399	405	gi|146182702	TTHERM_00467790	81.57	14	2	2	N	23972	Ras family protein [Tetrahymena thermophila] (RAB2) (GTP2)	GO:0016192 Vesicle-mediated transport
509	475	gi|118376794	TTHERM_00149430	52.71	10	2	2	N	23013	Ras family protein [Tetrahymena thermophila] RAB3A	GO:0016192 Vesicle-mediated transport
516	485	gi|118396092	TTHERM_01085570	54.64	6	2	2	N	39513	Ras family protein [Tetrahymena thermophila] (NO NAME) (YPT31 FAMILY)	GO:0016192 Vesicle-mediated transport
384	418	gi|118383836	TTHERM_00467760	99.28	14	3	2	N	31716	Ras family protein [RAB6A]
389	210	gi|229596300	TTHERM_00784530	92.16	21	3	2	Y	24166	Ras family protein [RAB61]
471	663	gi|229594060	TTHERM_01079210	82.62	15	3	2	N	24993	Ras family protein [RAB6B]
308	193	gi|229595003	TTHERM_00470810	76.47	19	4	2	Y	23704	Ras family protein [RAB7]
660	735	gi|118348106	TTHERM_00055970	68.01	10	2	2	Y	26991	SNF7 family protein [VPS25]
274	219	gi|229595473	TTHERM_00194250	66.9	11	3	3	N	23891	SNF7 family protein [Tetrahymena thermophila]
226	752	gi|229595189	TTHERM_00389800	65.56	13	3	3	Y	24550	SNF7 family protein [Tetrahymena thermophila]
455	376	gi|118365182	TTHERM_00079720	84.74	16	2	2	N	26625	SNF7 family protein [Tetrahymena thermophila] SNF7	GO:0043162 ubiquitin-dependent protein catabolic process via the multivesicular body sorting pathway	Subunit of the ESCRT III complex; involved in ubiquitin-dependent protein catabolism via the multivesicular body sorting pathway, late endosome to vacuole transport, intralumenal vesicle formation		ESCRT/MVB	XXX
510	4387	gi|146168466	TTHERM_00488350	56.98	3	2	2	N	111610	Adaptin N-terminal region family protein [COP1]
180	575	gi|118374843	TTHERM_00219370	91.19	8	6	6	N	113416	Adaptin N-terminal region family protein [APB1]
408	446	gi|118397830	TTHERM_00896070	61.69	3	2	2	N	108630	Adaptin N-terminal region family protein APA2	GO:0016192 Vesicle-mediated transport					coated vesicle formation
505	469	gi|118401140	TTHERM_00486790	61.98	3	2	2	N	73812	Dynamin central region family protein [Tetrahymena thermophila] DRP1	GO:0003373 dynamin family protein polymerization involved in membrane fission
N = 23
Ion Transport GO:0006811
ATP hydrolysis coupled ion transmembrane transport GO:0099131
Na-H/K antiporters		ATPase activity, coupled to transmembrane movement of substances GO:0042626
12	1	gi|118381158	TTHERM_00245100	245.88	21	18	10	Y	134912	Na-H/K antiporter P-type ATPase_ alpha subunit family protein [Tetrahymena thermophila]
44	20	gi|118363110	TTHERM_00049030	192.8	10	10	9	Y	152622	Na-H/K antiporter P-type ATPase_ alpha subunit family protein [Tetrahymena thermophila]
90	110	gi|118402051	TTHERM_00420900	143.84	7	5	4	Y	132630	Na-H/K antiporter P-type ATPase_ alpha subunit family protein [Tetrahymena thermophila]		flippase?
32	17	gi|118376028	TTHERM_00923170	171.67	16	12	12	Y	128090	Cation transporting ATPase family protein [Tetrahymena thermophila]
496	452	gi|118352142	TTHERM_00575510	57.94	2	2	2	Y	130216	E1-E2 ATPase family protein [Tetrahymena thermophila]
Proton transmembrane transport GO:1902600				GO:0099131 ATP hydrolysis coupled ion transmembrane transport
6	7	gi|146170652	TTHERM_00339640	210.03	33	15	15	Y	69080	V-type ATPase_ A subunit family protein [Tetrahymena thermophila]	GO:0015991 ATP Hydrolysis Coupled Proton Transport				GO:0033176 proton-transporting V-type ATPase complex
8	3	gi|118400751	TTHERM_00529860	236.71	53	17	17	Y	55410	V-type ATPase_ B subunit family protein [Tetrahymena thermophila]	GO:0015991 ATP Hydrolysis Coupled Proton Transport				H+ pump/ Ca++
45	35	gi|118371279	TTHERM_00463420	185.67	15	9	9	Y	99553	V-type ATPase 116kDa subunit family protein [Tetrahymena thermophila]	GO:0015991 ATP Hydrolysis Coupled Proton Transport
356	293	gi|146166001	TTHERM_00266570	98.92	3	2	2	N	100372	V-type ATPase 116kDa subunit family protein [Tetrahymena thermophila]	GO:0015991 ATP Hydrolysis Coupled Proton Transport
307	345	gi|118352620	TTHERM_00372530	81.8	1	2	2	N	232893	V-type ATPase 116kDa subunit family protein [Tetrahymena thermophila]	GO:0015991 ATP Hydrolysis Coupled Proton Transport
273	216	gi|146185304	TTHERM_00821870	99.07	11	2	2	N	28745	V-type ATPase_ D subunit family protein [Tetrahymena thermophila]	GO:0015991 ATP Hydrolysis Coupled Proton Transport
302	314	gi|118367819	TTHERM_00193660	104.68	6	2	2	N	26850	vacuolar ATP synthase [Tetrahymena thermophila]	GO:0015991 ATP Hydrolysis Coupled Proton Transport
29	64	gi|146163407	TTHERM_00433470	148.34	25	7	7	Y	44461	vacuolar ATP synthase [Tetrahymena thermophila]	GO:0015991 ATP Hydrolysis Coupled Proton Transport
467	413	gi|146162669	TTHERM_00161250	73.71	6	2	2	N	52903	Vacuolar ATP synthase subunit H [Tetrahymena thermophila]	GO:0015991 ATP Hydrolysis Coupled Proton Transport
163	121	gi|146163772	TTHERM_00105320	118.29	14	4	4	N	46645	Vacuolar ATP synthase subunit C [Tetrahymena thermophila]	GO:0015991 ATP Hydrolysis Coupled Proton Transport					protons ca++ uptake
Cation channel
260	171	gi|146180966	TTHERM_00931920	113.02	9	4	4	Y	64305	transporter_ cation channel family protein [Tetrahymena thermophila]					XXX
225	194	gi|146163879	TTHERM_01349990	104.3	8	2	2	N	48221	potassium cation channel protein [Tetrahymena thermophila]
Transporters
451	388	gi|146181155	TTHERM_00500920	93.17	7	2	2	N	53601	Ammonium Transporter Family protein [Tetrahymena thermophila]						XXX
Cation transporting ATPase
32	17	gi|118376028	TTHERM_00923170	171.67	16	12	12	Y	128090	P-type ATPase TPA9	GO:0019829 cation-transporting ATPase activity						flippase?
N = 19
Protein folding GO:0006457		Chaperonins
47	29	gi|146161291	TTHERM_00037060	185.37	27	10	10	N	58997	TCP-1/cpn60 chaperonin family protein [Tetrahymena thermophila]	GO:0006457 protein folding
179	172	gi|146175771	TTHERM_00134970	130.8	13	4	4	N	58847	TCP-1/cpn60 chaperonin family protein [Tetrahymena thermophila]	GO:0006457 protein folding
160	116	gi|146184205	TTHERM_00497960	118.92	12	4	4	N	61530	TCP-1/cpn60 chaperonin family protein [Tetrahymena thermophila]	GO:0006457 protein folding
333	251	gi|146161289	TTHERM_00037050	111.82	9	3	3	Y	60126	TCP-1/cpn60 chaperonin family protein [Tetrahymena thermophila]	GO:0006457 protein folding
283	245	gi|146169799	TTHERM_00196370	110.8	7	3	3	N	61625	TCP-1/cpn60 chaperonin family protein [Tetrahymena thermophila]	GO:0006457 protein folding
354	291	gi|146163136	TTHERM_00122290	99.31	5	2	2	N	59563	TCP-1/cpn60 chaperonin family protein [Tetrahymena thermophila]	GO:0006457 protein folding
291	272	gi|118386505	TTHERM_00670500	84.26	4	2	2	Y	59421	TCP-1/cpn60 chaperonin family protein [Tetrahymena thermophila]	GO:0006457 protein folding
374	342	gi|146182577	TTHERM_00239290	74.8	4	2	2	Y	61677	TCP-1/cpn60 chaperonin family protein [Tetrahymena thermophila]	GO:0006457 protein folding
495	451	gi|118376776	TTHERM_00149340	58.6765	-1.03846	0.115385	0.115385	N	65693.8	TCP-1/cpn60 chaperonin family protein [Tetrahymena thermophila]	GO:0006457 protein folding
69	77	gi|146182494	TTHERM_00616340	157.84	19	7	7	Y	65606	HEAT repeat family protein [Tetrahymena thermophila]	GO:0006457 protein folding					chaperonin
178	165	gi|146182851	TTHERM_00766530	125.72	8	4	4	N	65690	HEAT repeat family protein [Tetrahymena thermophila]	GO:0006457 protein folding
483	435	gi|118354303	TTHERM_00355160	65.85	3	2	2	N	73718	HEAT repeat family protein [Tetrahymena thermophila]	GO:0006457 protein folding						traffic TOR1 kinase ???
67	54	gi|118358030	TTHERM_00105110	158.08	16	8	8	Y	71441	dnaK protein [Tetrahymena thermophila]	GO:0006457 protein folding					chaperonin
5	4	gi|118353019	TTHERM_00158520	224.78	28	20	20	Y	81763	Hsp90 protein [Tetrahymena thermophila] HSP82
531	505	gi|146186094	TTHERM_00471260	64.55	10	2	2	N	38265	DnaJ C-terminal region family protein [Tetrahymena thermophila] HSP40
215	148	gi|118380332	TTHERM_00444670	118.85	6	4	4	N	92089	Hsp90 protein [Tetrahymena thermophila]	GO:0006457 protein folding
N = 16
Protein phosphorylation GO:0006468
Kinase
85	73	gi|146168000		141.62	13	7	6	Y	70264	Protein kinase domain containing protein [Tetrahymena thermophila]
158	100	gi|146162645		138.67	11	4	4	N	57649	Protein kinase domain containing protein [Tetrahymena thermophila]
114	82	gi|229594519		127.74	5	6	6	Y	153310	kinase domain containing protein [Tetrahymena thermophila]
144	134	gi|118378182		125.31	9	4	4	N	57784	Protein kinase domain containing protein [Tetrahymena thermophila]
181	179	gi|118396825		120.91	10	3	3	Y	54398	Protein kinase domain containing protein [Tetrahymena thermophila]
207	133	gi|146179021		120.88	9	4	3	N	60733	Protein kinase domain containing protein [Tetrahymena thermophila]
348	281	gi|146163404		99.9	9	2	2	N	36471	Protein kinase domain containing protein [Tetrahymena thermophila]
149	181	gi|118395318		97.95	8	3	3	Y	49256	kinase domain containing protein [Tetrahymena thermophila]
452	390	gi|146182326		88.18	5	2	2	N	67328	Protein kinase domain containing protein [Tetrahymena thermophila]
453	391	gi|229593912		86.63	9	2	2	N	41849	Protein kinase domain containing protein [Tetrahymena thermophila]
523	493	gi|118359806	TTHERM_00295090	58.06	1	2	2	N	473293	Protein kinase domain containing protein [Tetrahymena thermophila]
N = 11
Phosphatase
344	274	gi|118396542		70.87	4	2	2	N	62620	Ser/Thr protein phosphatase family protein [Tetrahymena thermophila]
138	114	gi|118356199		136.2	11	4	4	N	48192	Protein-tyrosine phosphatase containing protein [Tetrahymena thermophila]
407	442	gi|146182549		62.01	7	2	2	N	36772	Serine/threonine protein phosphatase PP1_ putative [Tetrahymena thermophila]
292	431	gi|118354828		91.14	11	4	4	Y	34869	Ser/Thr protein phosphatase family protein [Tetrahymena thermophila]
535	511	gi|118370137	TTHERM_00284180	48.02	6	2	2	N	54761	Histidine acid phosphatase family protein [Tetrahymena thermophila]
N = 5
N = 16
Calcium binding/ transport/ Ca++-dependent membrane-binding
91	131	gi|146161610	TTHERM_00068170	168.54	31	7	7	Y	24703	EF hand family protein [Tetrahymena thermophila] TCB2	GO:0005509 Calcium ion binding	XXX								Ca++
73	90	gi|229594529	TTHERM_00585420	159.59	7	7	7	Y	128554	EF hand family protein [Tetrahymena thermophila]	GO:0005509 Calcium ion binding
463	404	gi|146185558	TTHERM_00703920	74.4	5	2	2	N	79768	EF hand family protein [Tetrahymena thermophila] BBC82	GO:0005509 Calcium ion binding									BBC 82
484	436	gi|118368543	TTHERM_00483650	62.8	12	2	2	N	28686	EF hand family protein [Tetrahymena thermophila] CNBL1 calcineurin B	GO:0005509 Calcium ion binding
89	83	gi|118387699	TTHERM_00688500	130.88	6	3	3	Y	116184	calcium-translocating P-type ATPase_ PMCA-type family protein [Tetrahymena thermophila]	GO:0005388 Calcium-transporting ATPase activity
282	240	gi|118386173	TTHERM_00780510	112.73	2	2	2	N	141317	calcium-translocating P-type ATPase_ PMCA-type family protein [Tetrahymena thermophila]	GO:0005388 Calcium-transporting ATPase activity
269	199	gi|118362394	TTHERM_00522460	75.69	3	3	3	N	134708	calcium-translocating P-type ATPase_ PMCA-type family protein [Tetrahymena thermophila]	GO:0005388 Calcium-transporting ATPase activity
162	120	gi|118369809	TTHERM_00277490	120.77	9	5	5	N	76371	Copine family protein [Tetrahymena thermophila]	GO:0005544 Calcium dependent phospholipid binding							Ca++ dep membrane binding!
266	189	gi|118398324	TTHERM_00823910	110.65	2	3	3	N	202417	C2 domain containing protein [Tetrahymena thermophila]	GO:0005544 Calcium dependent phospholipid binding
334	253	gi|118369298	TTHERM_00440600	114.57	4	3	3	N	169907	C2 domain containing protein [Tetrahymena thermophila]	GO:0005544 Calcium dependent phospholipid binding
510	476	gi|118362388	TTHERM_00522430	71.44	1	2	2	N	173228	calcium-translocating P-type ATPase_ PMCA-type family protein [Tetrahymena thermophila]	GO:0005388 Calcium-transporting ATPase activity
527	500	gi|229594989	TTHERM_00218660	60.54	8	2	2	N	26757	EF hand family protein [Tetrahymena thermophila]	GO:0005509 Calcium ion binding
190	372	gi|229594649	TTHERM_00420790	81.05	7	5	4	Y	84700	EF hand family protein [Tetrahymena thermophila]
398	352	gi|118374745	TTHERM_00218880	71.95	6	2	2	N	48428	EF hand family protein [Tetrahymena thermophila]
640	703	gi|118361816	TTHERM_00406590	58.49	4	2	2	N	57507	EF hand family protein [Tetrahymena thermophila] BBC118
N = 15
Cyclic nucleotide-binding GO:0030551
494	450	gi|146161423		58.83	6	2	2	N	43336	cyclic nucleotide-binding domain containing protein [Tetrahymena thermophila]	Cyclic nucleotide-binding GO:0030551
403	422	gi|118362826		84.59	3	2	2	N	93514	cyclic nucleotide-binding domain containing protein [Tetrahymena thermophila]	Cyclic nucleotide-binding GO:0030551
392	378	gi|146182056		89.91	6	2	2	N	52105	cyclic nucleotide-binding domain containing protein [Tetrahymena thermophila]	Cyclic nucleotide-binding GO:0030551
295	286	gi|118349586		98.83	6	2	2	N	51165	cyclic nucleotide-binding domain containing protein [Tetrahymena thermophila]	Cyclic nucleotide-binding GO:0030551
Cyclic nucleotide biosynthetic process GO:0009190
125	119	gi|118379575		124.93	2	3	3	Y	310858	Adenylate and Guanylate cyclase catalytic domain containing protein [Tetrahymena thermophila]
Signal transduction GO:0007165
507	471	gi|118386527	TTHERM_00670610	81.16	10	2	2	N	38859	Regulatory subunit of type II PKA R-subunit family protein [Tetrahymena thermophila]	GO:0008603 AMP-dependent protein kinase regulator activity
Nucleotide binding GO:0000166
159	105	gi|118364601		107.75	9	5	5	N	74686	AMP-binding enzyme family protein [Tetrahymena thermophila]
454	392	gi|229593820		85.44	5	2	2	N	85684	Guanylate-binding protein_ N-terminal domain containing protein [Tetrahymena thermophila]
167	140	gi|118351229		124.56	9	4	4	N	75085	AMP-binding enzyme family protein [Tetrahymena thermophila]
Nucleotide metabolic process GO:0009117
72	115	gi|118401144		145.96	14	5	5	Y	67355	IMP dehydrogenase / GMP reductase domain containing protein [Tetrahymena thermophila]
Nucl. Synth.
261	174	gi|118380753		124.47	13	4	4	Y	43807	ribose-phosphate pyrophosphokinase family protein [Tetrahymena thermophila]						nuc synth
230	213	gi|118379843		94.19	4	2	2	N	53493	adenosylhomocysteinase family protein [Tetrahymena thermophila]
459	399	gi|146164901		77.62	8	2	2	N	49977	Adenylate kinase family protein [Tetrahymena thermophila]
62	71	gi|118376438		164.11	10	7	7	Y	117759	Adenylate kinase family protein [Tetrahymena thermophila]
N=14
RNA metabolic process GO:0016070
59	62	gi|118370188	TTHERM_01161040		8	5	5	Y	89553	Piwi domain containing protein CNJA protein= TWI1	GO:0031051 scnRNA production
81	58	gi|118374174	TTHERM_01197120		15	5	5	Y	54298	DEAD/DEAH box helicase family protein DRRH18	GO:0003724 RNA helicase activity
213	144	gi|118363939	TTHERM_00506900		4	3	3	N	92066	Piwi domain containing protein [Tetrahymena thermophila] TWI2	GO:0035197 siRNA binding
116	89	gi|118378385	TTHERM_00558040		14	5	5	Y	57989	SnoRNA binding domain containing protein [Tetrahymena thermophila]	GO:0045944 positive regulation of transcription by RNA PolII
112	72	gi|118364886	TTHERM_00077230		6	5	5	Y	140296	DNA-directed RNA polymerase_ RPB2	GO:0045944 positive regulation of transcription by RNA PolII
231	222	gi|146169387	TTHERM_00193849		15	3	3	N	36042	DNA-directed rna polymerase II subunit [Tetrahymena thermophila] RPB3	GO:0045944 positive regulation of transcription by RNA PolII
355	292	gi|146164033	TTHERM_00094210		10	2	2	N	39113	DNA-directed RNA polymerase I 40 kDa polypeptide [Tetrahymena thermophila]	GO:0045944 positive regulation of transcription by RNA PolII
210	138	gi|118348890	TTHERM_00538940		2	3	3	N	202218	RNA polymerase Rpb1_ domain 2 family protein [Tetrahymena thermophila] RPB1	GO:0045944 positive regulation of transcription by RNA PolII
498	455	gi|146182736	TTHERM_00469380	69.79	5	2	2	N	54818	DEAD/DEAH box helicase family protein [Tetrahymena thermophila] DRH14	GO:0003724 RNA helicase activity
N = 9
Lipid metabolism
71	76	gi|146183614		143.23	14	6	6	Y	55504	catalase family protein [Tetrahymena thermophila]
336	246	gi|118369873		116.82	2	3	3	N	254939	Glutathione peroxidase family protein [Tetrahymena thermophila]
492	448	gi|146165306		65.52	7	2	2	N	53883	thioredoxin and glutathione reductase family protein [Tetrahymena thermophila]
15	33	gi|118362183		182.29	35	9	9	Y	40775	Patatin-like phospholipase family protein [Tetrahymena thermophila]
87	79	gi|118355534		152.52	18	5	5	N	41269	Patatin-like phospholipase family protein [Tetrahymena thermophila]
107	153	gi|118356655		149.52	9	6	5	Y	81432	Inorganic H+ pyrophosphatase [Tetrahymena thermophila]
38	66	gi|118374727		145.78	13	7	6	Y	79210	inorganic pyrophosphatase [Tetrahymena thermophila]
49	37	gi|146181836		189.76	16	7	7	Y	77618	Surfactant protein B containing protein [Tetrahymena thermophila]					???
N = 8
Cytoskeleton
4	15	gi|118378497	TTHERM_00558620	242.51	49	19	19	Y	49587	Alpha Tubulin ATU1
2	12	gi|118379681		229.78	44	18	18	Y	49571	Beta tubulin BTU1
19	22	gi|118366913		201.63	50	12	12	Y	42042	actin- macronuclear [Tetrahymena thermophila]
270	205	gi|146163066		94.26	5	2	2	N	95280	F-actin capping protein alpha subunit containing protein [Tetrahymena thermophila]
471	419	gi|118376398	TTHERM_00317000	79.25	6	2	2	N	45675	Actin family protein [Tetrahymena thermophila]
401	654	gi|118401606	TTHERM_00442100	64.71	5	2	2	Y	47820	Actin family protein [Tetrahymena thermophila]
460	401	gi|146185658		84.63	5	2	2	N	70069	IFT52/Intraflagellar transport protein 52 [Tetrahymena thermophila]
135	102	gi|118400737		120	9	4	4	Y	63588	Citrate synthase family protein [Tetrahymena thermophila]					Cit1 TTHERM_00529790
N = 8

## Sheet: Sheet2
	Total proteins	377
	HYP = 96	96
	Protein Translation	49
	Metabolism (Carbs)	43
	Protein Degradation	32
	Membrane Trafficking	23
	Ion transport	19
	Protein Folding	16
	Kinase/phosphatase	16
	Ca++ Signaling	15
	nucleotide metabolism	14
	RNA metabolism	9
	Lipid Metabolism	8
	Cytoskeleton	8
				=
		252
	Secretory proteins	6
	Lipid TransferaseS	5
	Nuclear Proteins	5
	Phosphatase	4
	Motor Proteins	3
	Chitin Synthesis	2
